# Supplementary material for: Challenges of using generative AI for patient education in chronic heart failure: an evaluation of content quality, readability, and actionability in cross-platform LLM-generated texts
Source: Front Public Health. 2026 Mar 5;14:1801829. doi: 10.3389/fpubh.2026.1801829 (PMC12999856; doi:10.3389/fpubh.2026.1801829)
Supplement: Supplementary file 2 [file Data_Sheet_1.xlsx]

## Sheet: Sheet1
NO	Model	Issue_List	words	Sentences	PEMAT-p-Q1	PEMAT-p-Q2	PEMAT-p-Q3	PEMAT-p-Q4	PEMAT-p-Q5	PEMAT-p-Q6	PEMAT-p-Q7	PEMAT-p-Q8	PEMAT-p-Q9	PEMAT-p-Q10	PEMAT-p-Q11	PEMAT-p-Q12	PEMAT-p-Q13	PEMAT-p-Q14	PEMAT-p-Q15	PEMAT-p-Q16	PEMAT-p-Q17	PEMAT_p_Understandability	PEMAT-p-Q18	PEMAT-p-Q19	PEMAT-p-Q20	PEMAT-p-Q21	PEMAT-p-Q22	PEMAT-p-Q23	PEMAT-p-Q24	PEMAT_p_Actionability	PEMAT_p_score	EQIP-36-Q1	EQIP-36-Q2	EQIP-36-Q3	EQIP-36-Q4	EQIP-36-Q5	EQIP-36-Q6	EQIP-36-Q7	EQIP-36-Q8	EQIP-36-Q9	EQIP-36-Q10	EQIP-36-Q11	EQIP-36-Q12	EQIP-36-Q13	EQIP-36-Q14	EQIP-36-Q15	EQIP-36-Q16	EQIP-36-Q17	EQIP-36-Q18
1	Deepseek-R1	Basic Understanding of the Disease	350	15	1	1	0	0	1	1	1	1	1	1	1	1	0	N/A	N/A	N/A	N/A	76.9	0	0	0	0	N/A	N/A	0	0	55.6	0.5	1	1	0	0	NA	0.5	NA	NA	NA	1	NA	NA	0	0	0	0	0.5
2	Deepseek-R1	Basic Understanding of the Disease	581	53	1	1	0	0	1	1	1	1	1	1	1	1	0	N/A	N/A	N/A	N/A	76.9	0	0	0	0	N/A	N/A	0	0	55.6	0.5	1	0.5	0.5	0.5	NA	0.5	NA	NA	NA	0.5	NA	NA	NA	NA	NA	0	1
3	Deepseek-R1	Basic Understanding of the Disease	231	16	1	1	0	0	1	1	1	1	1	1	1	1	0	N/A	N/A	N/A	N/A	76.9	1	0	0	1	N/A	N/A	0	40	66.7	0.5	1	0.5	NA	NA	NA	NA	NA	NA	NA	NA	NA	NA	NA	NA	NA	0	0.5
4	Deepseek-R1	Basic Understanding of the Disease	356	28	1	1	0	0	1	1	1	1	1	1	1	1	0	N/A	N/A	N/A	N/A	76.9	0	0	0	0	N/A	N/A	0	0	55.6	0.5	1	0.5	0.5	0	0	1	0	0	0	0	0	0	1	0	0	0	0.5
5	Deepseek-R1	Diagnosis and Classification	328	17	1	1	0	0	0	1	1	1	1	1	1	1	0	N/A	N/A	N/A	N/A	69.2	0	0	0	0	N/A	N/A	0	0	50	0.5	1	0.5	1	0	0	1	0	0	0	NA	0	0	0	0	0	0.5	0.5
6	Deepseek-R1	Diagnosis and Classification	552	37	1	1	0	0	1	1	1	1	1	1	1	1	0	N/A	N/A	N/A	N/A	76.9	1	1	1	0	N/A	N/A	0	60	72.2	1	1	0.5	1	1	1	1	0	0	0	NA	0	0	0.5	0	0	0	1
7	Deepseek-R1	Diagnosis and Classification	562	37	1	1	0	0	1	1	1	1	1	1	1	1	1	N/A	N/A	N/A	1	85.7	0	0	0	0	N/A	0	0	0	60	0.5	1	0.5	1	0.5	NA	0.5	0	0	0	0	0	0	0	0	0	0	1
8	Deepseek-R1	Diagnosis and Classification	461	37	1	1	0	0	1	1	1	1	1	1	1	0	0	N/A	N/A	N/A	N/A	69.2	0	0	0	0	N/A	N/A	0	0	50	1	1	0.5	1	NA	0.5	1	0	NA	NA	1	NA	NA	0	NA	NA	0	1
9	Deepseek-R1	Treatment and Rehabilitation	491	39	1	1	0	0	1	0	1	1	1	1	1	1	0	N/A	N/A	N/A	N/A	69.2	1	0	1	0	N/A	N/A	0	40	61.1	1	1	0.5	1	0.5	1	1	0	0.5	0	0.5	0	1	0	0	0	0	0.5
10	Deepseek-R1	Treatment and Rehabilitation	521	26	1	1	0	0	1	1	1	1	1	1	1	1	0	N/A	N/A	N/A	N/A	76.9	0	0	0	0	N/A	N/A	0	0	55.6	1	1	0.5	1	0.5	NA	1	0	1	0	1	0.5	0	0	0	0	0	0.5
11	Deepseek-R1	Treatment and Rehabilitation	681	41	1	1	0	0	1	1	1	1	1	1	1	1	0	N/A	N/A	N/A	1	78.6	0	0	0	0	N/A	0	0	0	55	1	1	0.5	1	0	0	1	0	0.5	0	0.5	0	0	0	0	0	0.5	1
12	Deepseek-R1	Treatment and Rehabilitation	539	50	1	1	0	0	1	1	0	1	1	1	1	1	0	N/A	N/A	N/A	N/A	69.2	1	0	1	0	0	N/A	0	33.3	57.9	1	1	0.5	1	0	1	0.5	0	1	0	0	0.5	1	1	0	0	0	1
13	Deepseek-R1	Daily Management and Prevention	434	25	1	1	0	0	1	1	1	1	1	1	1	1	0	N/A	N/A	N/A	N/A	76.9	1	0	0	1	N/A	N/A	0	40	66.7	0.5	1	0.5	1	0.5	0.5	1	0	0	0	1	0.5	1	1	0	0	0	0.5
14	Deepseek-R1	Daily Management and Prevention	576	43	1	1	0	0	1	1	0	1	1	1	1	1	0	N/A	N/A	N/A	N/A	69.2	1	0	1	0		N/A	0	33.3	57.9	1	1	0.5	1	0	1	1	0	1	0	1	0.5	1	1	0	0	0	0.5
15	Deepseek-R1	Daily Management and Prevention	516	23	1	1	0	0	1	1	1	1	1	1	1	1	0	N/A	N/A	N/A	N/A	76.9	1	1	1	0	N/A	N/A	0	60	72.2	0.5	1	0.5	1	0	1	1	0	0.5	0	0.5	0.5	1	1	0	0	0	0.5
16	Deepseek-R1	Daily Management and Prevention	547	41	1	1	0	0	0	1	1	1	1	1	1	1	0	N/A	N/A	N/A	N/A	69.2	1	1	0	0	N/A	N/A	0	40	61.1	1	1	0.5	1	0.5	0.5	1	0	1	0	0.5	1	1	1	0	0	0	1
17	Deepseek-R1	Psychosocial Factors and Prognosis	372	21	1	1	0	0	1	1	1	1	1	1	1	1	0	N/A	N/A	N/A	N/A	76.9	0	0	0	0	N/A	N/A	0	0	55.6	0.5	1	0.5	0.5	0.5	0	1	0	0.5	0	1	0	0	0	0	0	0	0.5
18	Deepseek-R1	Psychosocial Factors and Prognosis	673	39	1	1	0	0	1	1	1	1	1	1	1	1	1	N/A	N/A	N/A	N/A	84.6	1	1	0	0	N/A	N/A	0	40	72.2	1	1	0.5	1	1	0	1	0	0.5	0	1	0	0.5	0	0	0	0.5	1
19	Deepseek-R1	Psychosocial Factors and Prognosis	643	39	1	1	0	0	1	1	1	1	1	1	1	1	0	N/A	N/A	N/A	N/A	76.9	1	0	0	0	N/A	N/A	0	20	61.1	0.5	1	0.5	0.5	0.5	0	0.5	0	0.5	0	1	0	0	0	0.5	0	0	0.5
20	Deepseek-R1	Psychosocial Factors and Prognosis	549	30	1	1	0	0	1	1	1	1	1	1	1	1	0	N/A	N/A	N/A	N/A	76.9	1	0	0	1	N/A	N/A	0	40	66.7	1	1	0.5	1	0	0.5	1	0	0	0	1	NA	0	0.5	0	0	0	1
21	Doubao	Basic Understanding of the Disease	249	19	1	1	0	0	0	1	1	1	1	1	0	1	0	N/A	N/A	N/A	N/A	61.5	0	0	0	0	N/A	N/A	0	0	44.4	0.5	1	1	0	0	0	0	0	0	0	1	0	0	0	0	0	0	0.5
22	Doubao	Basic Understanding of the Disease	346	24	1	1	0	0	1	1	1	1	1	1	0	1	0	N/A	N/A	N/A	N/A	69.2	0	0	0	0	N/A	N/A	0	0	50	0	NA	1	0	0	0	0	0	0	0	NA	0	0	0	0	0	0	0
23	Doubao	Basic Understanding of the Disease	181	15	1	1	0	0	1	1	1	1	1	1	0	1	0	N/A	N/A	N/A	N/A	69.2	0	0	0	0	N/A	N/A	0	0	50	0	NA	1	0	0	0	0	0	0	0	NA	0	0	0	0	0	0	0
24	Doubao	Basic Understanding of the Disease	327	27	1	1	0	0	1	1	1	1	1	1	1	1	0	N/A	N/A	N/A	N/A	76.9	0	0	0	0	N/A	N/A	0	0	55.6	0	NA	1	0	0	0	0	0	0	0	NA	0	0	0	0	0	0	0
25	Doubao	Diagnosis and Classification	269	23	1	1	0	0	0	1	1	1	1	1	0	0	0	N/A	N/A	N/A	N/A	53.8	0	0	0	0	N/A	N/A	0	0	38.9	0	NA	1	0.5	0	0	0.5	1	0.5	0.5	NA	0	0	0	0	0	0	0
26	Doubao	Diagnosis and Classification	244	18	1	1	0	0	0	1	1	1	1	1	0	1	0	N/A	N/A	N/A	N/A	61.5	1	0	0	0	N/A	N/A	0	20	50	0	NA	1	0.5	0.5	0	0.5	0	0.5	0	NA	0	0	0	0	0	0	0
27	Doubao	Diagnosis and Classification	296	23	1	1	0	0	1	1	1	1	1	1	0	1	0	N/A	N/A	N/A	N/A	69.2	0	0	0	0	N/A	N/A	0	0	50	0	NA	1	0.5	0.5	0	0.5	0.5	0	0	NA	0	0	0	0	0	0	0
28	Doubao	Diagnosis and Classification	285	25	1	1	0	0	1	1	1	1	1	1	1	1	0	N/A	N/A	N/A	N/A	76.9	0	0	0	0	N/A	N/A	0	0	55.6	0	NA	1	0	0	0	0	0	0	0	NA	0	0	0	0	0	0	0
29	Doubao	Treatment and Rehabilitation	376	35	1	1	0	0	1	0	1	1	1	1	1	1	0	N/A	N/A	N/A	N/A	69.2	0	0	0	0	N/A	N/A	0	0	50	0	NA	1	1	1	0	1	1	0.5	0	NA	0	0	0	0	0	0	0
30	Doubao	Treatment and Rehabilitation	282	17	1	1	0	0	1	1	1	1	1	1	0	1	0	N/A	N/A	N/A	N/A	69.2	0	0	0	0	N/A	N/A	0	0	50	0	NA	1	1	0	0	1	1	0	0	NA	0	0	0	0	0	0	0
31	Doubao	Treatment and Rehabilitation	390	28	1	1	0	0	1	1	1	1	1	1	1	1	0	N/A	N/A	N/A	N/A	76.9	0	0	0	0	N/A	N/A	0	0	55.6	0	NA	1	1	0.5	0.5	1	0	0.5	0	NA	0	0	0	0	0	0	0
32	Doubao	Treatment and Rehabilitation	448	39	1	1	0	0	1	1	1	1	1	1	0	1	0	N/A	N/A	N/A	N/A	69.2	1	0	0	0	N/A	N/A	0	20	55.6	0	NA	1	1	0	0.5	0	0	0.5	0	NA	0	0.5	0.5	0	0	0	0
33	Doubao	Daily Management and Prevention	254	18	1	1	0	0	1	1	1	1	1	1	0	1	0	N/A	N/A	N/A	N/A	69.2	1	0	1	0	N/A	N/A	0	40	61.1	0	NA	1	1	0	0	0.5	0.5	0	0	0.5	0	0.5	0.5	0	0	0	0
34	Doubao	Daily Management and Prevention	544	41	1	1	0	0	1	1	0	1	1	1	0	1	0	N/A	N/A	N/A	N/A	61.5	1	0	1	0	0	N/A	0	33.3	52.6	0	NA	1	1	0	0	0.5	1	0.5	0	1	0	1	1	0	0	0	0
35	Doubao	Daily Management and Prevention	226	16	1	1	0	0	1	1	1	1	1	1	0	1	0	N/A	N/A	N/A	N/A	69.2	0	0	0	0	N/A	N/A	0	0	50	0	NA	1	1	0	0	1	1	0.5	0	1	0	1	1	0	0	0	0
36	Doubao	Daily Management and Prevention	425	29	1	1	0	0	1	0	1	1	1	1	0	0	0	N/A	N/A	N/A	0	50	N/A	0	0	0	0	0	N/A	0	33.3	0	NA	1	0	0	0	0	0.5	0	0	NA	0	0	1	0	0	0	0
37	Doubao	Psychosocial Factors and Prognosis	184	16	1	1	0	0	1	1	1	1	0	1	0	0	0	N/A	N/A	N/A	N/A	53.8	N/A	N/A	0	0	0	0	N/A	0	41.7	0	NA	1	0	0	0	0	1	0	0	NA	0	0	0	0	0	0	0
38	Doubao	Psychosocial Factors and Prognosis	455	41	1	1	0	0	0	1	1	1	1	1	1	1	0	N/A	N/A	N/A	N/A	69.2	0	0	0	0	N/A	N/A	0	0	50	0	NA	1	1	1	0	1	0.5	0.5	0	1	0	0	0	0	0	0	0
39	Doubao	Psychosocial Factors and Prognosis	225	18	1	1	0	0	1	1	1	1	1	1	0	1	0	N/A	N/A	N/A	N/A	69.2	0	0	0	0	N/A	N/A	0	0	50	0	NA	1	0	0	0	0.5	0	0	0	1	0	0	0	0	0	0	0
40	Doubao	Psychosocial Factors and Prognosis	360	28	1	1	0	0	1	1	1	1	1	1	1	1	0	N/A	N/A	N/A	N/A	76.9	1	0	0	0	N/A	N/A	0	20	61.1	0	NA	1	0.5	0	0	0.5	0.5	0	0	1	0	0	0	0	0	0	0
41	ERNIE Bot 4.5 Turbo	Basic Understanding of the Disease	330	21	1	1	0	0	1	1	1	1	1	1	0	1	0	N/A	N/A	N/A	N/A	69.23	1	0	1	0	N/A	N/A	0	40	61.1	0	NA	1	0.5	0.5	0	0.5	0	0	0	0.5	0	0	0	0	0	0	0
42	ERNIE Bot 4.5 Turbo	Basic Understanding of the Disease	305	16	1	1	0	0	1	1	1	1	1	1	0	1	0	N/A	N/A	N/A	N/A	69.23	0	0	0	0	N/A	N/A	1	20	55.6	0	NA	1	0	0	0	0	0	0	0	NA	0	0	0	0	0	0	0
43	ERNIE Bot 4.5 Turbo	Basic Understanding of the Disease	264	23	1	1	0	0	1	1	1	1	1	1	0	1	0	N/A	N/A	N/A	N/A	69.23	0	0	0	0	N/A	N/A	1	20	55.6	0	NA	1	0.5	0.5	0	0.5	1	0	0	0.5	0	0	0	0	0	0	0
44	ERNIE Bot 4.5 Turbo	Basic Understanding of the Disease	295	19	1	1	0	1	1	1	1	1	1	1	1	1	0	N/A	N/A	N/A	N/A	84.62	0	0	0	0	N/A	N/A	1	20	66.7	0	NA	1	0	0	0	0	0.5	0	0	NA	0	0	0	0	0	0	0
45	ERNIE Bot 4.5 Turbo	Diagnosis and Classification	261	22	1	1	0	0	1	1	1	1	1	1	0	1	0	N/A	N/A	N/A	N/A	69.23	1	0	1	0	N/A	N/A	0	40	61.1	0	NA	1	0.5	0	0	0.5	0	0.5	0	NA	0	0	0	0	0	0	0
46	ERNIE Bot 4.5 Turbo	Diagnosis and Classification	314	35	1	1	0	0	1	1	1	1	1	1	1	1	0	N/A	N/A	N/A	N/A	76.92	1	0	1	0	N/A	N/A	0	40	66.7	0	NA	1	0.5	0.5	0	0.5	0	0.5	0	NA	0	0	0	0	0	0	0
47	ERNIE Bot 4.5 Turbo	Diagnosis and Classification	269	22	1	1	0	0	1	1	1	1	1	1	0	1	0	N/A	N/A	N/A	N/A	69.23	1	0	0	0	N/A	N/A	0	20	55.6	0	NA	1	0.5	0.5	0	0.5	1	0	0	NA	0	0	0	0	0	0	0
48	ERNIE Bot 4.5 Turbo	Diagnosis and Classification	184	17	1	1	0	0	1	N/A	1	1	1	1	0	1	0	N/A	N/A	N/A	N/A	66.67	1	0	0	0	N/A	N/A	0	20	52.9	0	NA	1	0	0	0	0	0	0	0	NA	0	0	0	0	0	0	0
49	ERNIE Bot 4.5 Turbo	Treatment and Rehabilitation	340	23	1	1	0	0	1	1	1	1	1	1	0	1	0	N/A	N/A	N/A	N/A	69.23	0	0	0	0	N/A	N/A	1	20	55.6	0	NA	1	1	1	0	1	1	0.5	0	NA	0	0	0	0	0	0	0
50	ERNIE Bot 4.5 Turbo	Treatment and Rehabilitation	415	29	1	1	0	0	1	1	1	1	1	1	0	1	0	N/A	N/A	N/A	N/A	69.23	1	0	1	0	N/A	N/A	0	40	61.1	0	NA	1	1	0	0	1	1	1	0.5	NA	0	0	0	0	0	0	0
51	ERNIE Bot 4.5 Turbo	Treatment and Rehabilitation	438	27	1	1	0	0	1	1	1	1	1	1	0	1	0	N/A	N/A	N/A	N/A	69.23	1	0	1	0	N/A	N/A	0	40	61.1	0	NA	1	0.5	0	0.5	0.5	0	0	0	NA	0	0	0	0	0	0	0
52	ERNIE Bot 4.5 Turbo	Treatment and Rehabilitation	546	55	1	1	0	0	1	1	1	1	1	1	0	1	0	N/A	N/A	N/A	N/A	69.23	1	0	1	0	N/A	N/A	0	40	61.1	0	NA	1	1	0	0	1	1	0	0	1	0	0.5	0.5	0	0	0	0
53	ERNIE Bot 4.5 Turbo	Daily Management and Prevention	291	27	1	1	0	1	1	1	1	1	1	1	0	1	0	N/A	N/A	N/A	N/A	76.92	1	1	1	0	N/A	N/A	0	60	72.2	0	NA	1	0.5	0	0	0.5	0.5	0	0	0.5	0	1	0.5	0	0	0	0
54	ERNIE Bot 4.5 Turbo	Daily Management and Prevention	307	33	1	1	0	1	1	1	1	1	1	1	0	1	0	N/A	N/A	N/A	N/A	76.92	1	0	1	1	N/A	N/A	0	60	72.2	0	NA	1	0.5	0.5	0	0.5	1	0.5	0	0.5	0	1	1	0	0	0	0
55	ERNIE Bot 4.5 Turbo	Daily Management and Prevention	320	29	1	1	0	1	1	1	1	1	1	1	0	1	0	N/A	N/A	N/A	N/A	76.92	1	1	1	1	N/A	N/A	0	80	77.8	0	NA	1	1	0	0	1	1	0	0	1	0	1	1	0	0	0	0
56	ERNIE Bot 4.5 Turbo	Daily Management and Prevention	278	20	1	1	0	1	1	1	1	1	1	1	0	1	0	N/A	N/A	N/A	N/A	76.92	0	0	0	0	N/A	N/A	1	20	61.1	0	NA	1	0	0	0	0	0	0	0	NA	0	0	1	0	0	0	0
57	ERNIE Bot 4.5 Turbo	Psychosocial Factors and Prognosis	272	29	1	1	0	1	1	1	1	1	1	1	1	1	0	N/A	N/A	N/A	N/A	84.62	0	0	0	0	N/A	N/A	1	20	66.7	0	NA	1	0.5	0.5	0	0	1	0	0	1	0	0	0	0	0	0	0
58	ERNIE Bot 4.5 Turbo	Psychosocial Factors and Prognosis	234	24	1	1	0	1	1	N/A	1	1	1	1	0	1	0	N/A	N/A	N/A	N/A	75	1	0	0	1	N/A	N/A	0	40	64.7	0	NA	1	0.5	1	0	1	0	0	0	1	0	1	0	0	0	0	0
59	ERNIE Bot 4.5 Turbo	Psychosocial Factors and Prognosis	337	28	1	1	0	0	1	1	1	1	1	1	0	1	0	N/A	N/A	N/A	N/A	69.23	1	0	0	0	N/A	N/A	0	20	55.6	0	NA	1	0	0	0	0	1	0	0	1	0	0	0	0	0	0	0
60	ERNIE Bot 4.5 Turbo	Psychosocial Factors and Prognosis	307	32	1	1	0	0	1	1	1	1	1	1	0	1	0	N/A	N/A	N/A	N/A	69.23	1	0	0	0	N/A	N/A	0	20	55.6	0	NA	1	0.5	0	0	0.5	0.5	0	0	1	0	0	0	0	0	0	0
61	Qwen3-Max-Thinking-Preview	Basic Understanding of the Disease	208	16	1	1	0	0	1	1	1	1	1	1	1	1	0	N/A	N/A	N/A	N/A	76.9	0	0	0	0	N/A	N/A	1	20	58.3	0	NA	1	0	0	0	0	0	0	0	NA	0	0	0	0	0	0	0
62	Qwen3-Max-Thinking-Preview	Basic Understanding of the Disease	262	22	1	1	0	0	1	1	1	1	1	1	0	1	0	N/A	N/A	N/A	N/A	69.2	0	0	0	0	N/A	N/A	1	20	54.2	0	NA	1	0.5	0	0	0	0	0	0	NA	0	0	0	0	0	0	0
63	Qwen3-Max-Thinking-Preview	Basic Understanding of the Disease	145	8	1	0	0	0	1	0	1	1	0	1	0	0	1	N/A	N/A	N/A	N/A	46.2	0	0	0	0	N/A	N/A	1	20	37.5	0	NA	1	0	0	0	0	0	0	0	NA	0	0	0	0	0	0	0
64	Qwen3-Max-Thinking-Preview	Basic Understanding of the Disease	339	28	1	0	1	0	1	N/A	1	1	0	1	1	1	1	N/A	N/A	N/A	N/A	75	1	1	1	0	N/A	N/A	1	80	76.9	0	NA	1	0.5	0.5	0	0.5	0.5	0	0	0.5	0	1	0.5	0	0	0	0
65	Qwen3-Max-Thinking-Preview	Diagnosis and Classification	163	9	1	0	0	0	1	1	1	1	0	1	1	1	1	N/A	N/A	N/A	N/A	69.2	0	0	0	0	N/A	N/A	1	20	54.2	0	NA	1	0.5	0	0	0	1	0	0	NA	0	0	0	0	0	0	0
66	Qwen3-Max-Thinking-Preview	Diagnosis and Classification	199	16	1	0	0	0	1	1	1	1	0	1	0	1	0	N/A	N/A	N/A	N/A	53.8	0	0	0	0	N/A	N/A	1	20	45.8	0	NA	1	0.5	0.5	0	0.5	0	0	0	NA	0	0	0	0	0	0	0
67	Qwen3-Max-Thinking-Preview	Diagnosis and Classification	254	19	1	1	0	0	1	1	1	1	1	1	0	1	0	N/A	N/A	N/A	N/A	69.2	0	0	0	0	N/A	N/A	1	20	54.2	0	NA	1	0.5	0.5	0	0.5	1	0	0	NA	0	0	0	0	0	0	0
68	Qwen3-Max-Thinking-Preview	Diagnosis and Classification	189	16	1	1	0	0	1	1	1	1	1	1	0	1	0	N/A	N/A	N/A	N/A	69.2	0	0	0	0	N/A	N/A	1	20	54.2	0	NA	1	0	0	0	0	0	0	0	NA	0	0	0	0	0	0	0
69	Qwen3-Max-Thinking-Preview	Treatment and Rehabilitation	237	19	1	1	0	0	1	1	1	1	0	1	0	1	1	N/A	N/A	N/A	N/A	69.2	0	0	0	0	N/A	N/A	1	20	54.2	0	NA	1	1	1	0	1	1	0.5	0	NA	0	0	0	0	0	0	0
70	Qwen3-Max-Thinking-Preview	Treatment and Rehabilitation	258	17	1	1	0	0	1	1	1	1	0	1	0	1	0	N/A	N/A	N/A	N/A	61.5	0	0	0	0	N/A	N/A	1	20	50	0	NA	1	1	0	0	1	1	0	0	NA	0	0	0	0	0	0	0
71	Qwen3-Max-Thinking-Preview	Treatment and Rehabilitation	185	15	1	1	0	0	1	1	1	1	1	1	0	1	0	N/A	N/A	N/A	N/A	69.2	0	0	0	0	N/A	N/A	1	20	54.2	0	NA	1	0.5	0	0	0	0	0	0	NA	0	0	0	0	0	0	0
72	Qwen3-Max-Thinking-Preview	Treatment and Rehabilitation	210	18	1	1	0	0	1	1	1	1	1	1	0	1	0	N/A	N/A	N/A	N/A	69.2	0	0	0	0	N/A	N/A	1	20	54.2	0	NA	1	0.5	0	0	0	0	0	0	NA	0	0	0	0	0	0	0
73	Qwen3-Max-Thinking-Preview	Daily Management and Prevention	129	7	1	1	1	1	1	1	1	1	0	1	0	1	1	N/A	N/A	N/A	N/A	84.6	1	0	0	0	N/A	N/A	1	40	70.8	0	NA	1	0.5	0	0	0.5	0.5	0	0	0.5	0	0.5	0	0	0	0	0
74	Qwen3-Max-Thinking-Preview	Daily Management and Prevention	186	13	1	1	0	0	1	1	1	1	1	1	0	1	0	N/A	N/A	N/A	N/A	69.2	1	0	1	0	N/A	N/A	0	40	58.3	0	NA	1	0.5	0.5	0	0.5	0.5	0	0	0.5	0	1	1	0	0	0	0
75	Qwen3-Max-Thinking-Preview	Daily Management and Prevention	164	12	1	1	1	1	1	1	1	1	1	1	0	1	1	N/A	N/A	N/A	N/A	92.3	1	0	1	0	N/A	N/A	1	60	80.8	0	NA	1	1	0	0	1	1	0	0	1	0	1	1	0	0	0	0
76	Qwen3-Max-Thinking-Preview	Daily Management and Prevention	186	24	1	1	0	0	1	1	1	1	1	1	0	1	0	N/A	N/A	N/A	N/A	69.2	0	0	0	0	N/A	N/A	1	20	54.2	0	NA	1	0	0	0	0	0.5	0	0	NA	0	0	1	0	0	0	0
77	Qwen3-Max-Thinking-Preview	Psychosocial Factors and Prognosis	145	8	1	1	1	1	1	1	1	1	0	1	0	1	1	N/A	N/A	N/A	N/A	84.6	0	0	0	0	N/A	N/A	1	20	66.7	0	NA	1	0	0	0	0	1	0	0	1	0	0	0	0	0	0	0
78	Qwen3-Max-Thinking-Preview	Psychosocial Factors and Prognosis	209	22	1	1	0	0	1	N/A	1	1	1	1	0	1	1	N/A	N/A	N/A	N/A	75	1	0	0	0	N/A	N/A	1	40	65.4	0	NA	1	0.5	1	0	0.5	0	0	0	1	0	0	0	0	0	0	0
79	Qwen3-Max-Thinking-Preview	Psychosocial Factors and Prognosis	204	16	1	1	0	0	1	1	1	1	0	1	0	1	1	N/A	N/A	N/A	N/A	69.2	0	0	0	0	N/A	N/A	1	20	54.2	0	NA	1	0	0	0	0	0	0.5	0	1	0	0	0	0	0	0	0
80	Qwen3-Max-Thinking-Preview	Psychosocial Factors and Prognosis	226	17	1	1	0	0	1	1	1	1	1	1	0	1	0	N/A	N/A	N/A	N/A	69.2	0	0	0	0	N/A	N/A	1	20	54.2	0	NA	1	0.5	0	0	0.5	0.5	0	0	1	0	0	0	0	0	0	0
81	Kimi K2	Basic Understanding of the Disease	153	10	1	1	0	0	1	1	1	1	1	1	0	1	0	N/A	N/A	N/A	N/A	69.2	0	0	0	0	N/A	N/A	0	0	50	0	NA	1	0	0	0	0	0.5	0	0	NA	0	0	0	0	0	0	0
82	Kimi K2	Basic Understanding of the Disease	308	21	1	1	0	0	1	1	1	1	1	1	1	1	0	N/A	N/A	N/A	N/A	76.9	0	0	0	0	N/A	N/A	0	0	55.6	0	NA	1	0	0	0	0	0.5	0	0	NA	0	0	0	0	0	0	0
83	Kimi K2	Basic Understanding of the Disease	141	6	1	1	0	0	1	N/A	1	1	1	1	0	1	0	N/A	N/A	N/A	N/A	66.7	0	0	0	0	N/A	N/A	0	0	47.1	0	NA	1	0	0	0	0	0.5	0	0	NA	0	0	0	0	0	0	0
84	Kimi K2	Basic Understanding of the Disease	299	15	1	1	0	0	1	1	1	1	1	1	1	1	0	N/A	N/A	N/A	N/A	76.9	1	0	0	0	N/A	N/A	0	20	61.1	0	NA	1	0	0	0	0	1	0	0	NA	0	0	0	0	0	0	0
85	Kimi K2	Diagnosis and Classification	292	14	1	1	0	0	1	1	1	1	1	1	0	1	0	N/A	N/A	N/A	N/A	69.2	1	0	0	0	N/A	N/A	0	20	55.6	0	NA	1	0.5	0	0	0.5	1	0.5	0	NA	0	0	0	0	0	0	0
86	Kimi K2	Diagnosis and Classification	237	16	1	1	0	0	1	N/A	1	1	1	1	0	1	0	N/A	N/A	N/A	N/A	66.7	1	0	0	0	N/A	N/A	0	20	52.9	0	NA	1	0.5	0.5	0	0.5	0	0	0	NA	0	0	0	0	0	0	0
87	Kimi K2	Diagnosis and Classification	205	15	1	1	0	0	1	1	1	1	1	1	0	1	0	N/A	N/A	N/A	N/A	69.2	0	0	0	0	N/A	N/A	0	0	50	0	NA	1	0.5	0	0	0	1	0	0	NA	0	0	0	0	0	0	0
88	Kimi K2	Diagnosis and Classification	214	10	1	1	0	1	1	N/A	1	1	1	1	0	1	1	N/A	N/A	N/A	1	84.6	0	0	0	0	N/A	1	0	16.7	63.2	0	NA	1	0	0	0	0	0	0	0	NA	0	0	0	0	0	0	0
89	Kimi K2	Treatment and Rehabilitation	317	14	1	1	0	0	1	1	1	1	1	1	0	1	0	N/A	N/A	N/A	N/A	69.2	1	0	0	0	N/A	N/A	0	20	55.6	0	NA	1	1	1	0	1	1	0	0	NA	0	0	0	0	0	0	0
90	Kimi K2	Treatment and Rehabilitation	279	15	1	1	0	0	1	1	1	1	1	1	1	1	0	N/A	N/A	N/A	N/A	76.9	1	0	0	0	N/A	N/A	0	20	61.1	0	NA	1	1	0	0	1	1	0.5	0	NA	0	0	0	0	0	0	0
91	Kimi K2	Treatment and Rehabilitation	243	14	1	1	0	0	1	1	1	1	1	1	1	1	0	N/A	N/A	N/A	N/A	76.9	1	0	0	0	N/A	N/A	0	20	61.1	0	NA	1	0.5	0	0	0.5	0	0	0	NA	0	0	0	0	0	0	0
92	Kimi K2	Treatment and Rehabilitation	240	13	1	1	0	0	1	1	1	1	1	1	0	1	0	N/A	N/A	N/A	N/A	69.2	1	0	0	0	N/A	N/A	0	20	55.6	0	NA	1	0.5	0	0	0	0	0	0	NA	0	0	0	0	0	0	0
93	Kimi K2	Daily Management and Prevention	230	14	1	1	0	1	1	1	1	1	1	1	1	1	0	N/A	N/A	N/A	N/A	84.6	1	0	0	0	N/A	N/A	0	20	66.7	0	1	0.5	1	0	0	1	0.5	0.5	0	0.5	0	0.5	0	0	0	0	0.5
94	Kimi K2	Daily Management and Prevention	326	20	1	1	0	1	1	1	1	1	1	1	0	1	0	N/A	N/A	N/A	N/A	76.9	1	1	1	0	N/A	N/A	0	60	72.2	0	1	0.5	1	0	0	1	0.5	0.5	0	0.5	0	1	1	0	0	0	0.5
95	Kimi K2	Daily Management and Prevention	294	12	1	1	0	1	1	1	1	1	1	1	1	1	0	N/A	N/A	N/A	N/A	84.6	1	1	1	0	N/A	N/A	0	60	77.8	0	1	0.5	1	0	0	1	1	0	0	0.5	0	1	1	0	0	0	0.5
96	Kimi K2	Daily Management and Prevention	194	11	1	1	0	1	1	1	1	1	1	1	0	1	0	N/A	N/A	N/A	N/A	76.9	1	1	0	0	N/A	N/A	0	40	66.7	0	1	0.5	0	0	0	0	0	0	0	0.5	0	0	1	0	0	0.5	0.5
97	Kimi K2	Psychosocial Factors and Prognosis	175	10	1	1	0	1	1	1	1	1	1	1	1	1	0	N/A	N/A	N/A	N/A	84.6	1	0	0	0	N/A	N/A	0	20	66.7	0	1	0.5	0.5	0	0	0.5	1	0.5	0	1	0	0	0	0	0	0	0.5
98	Kimi K2	Psychosocial Factors and Prognosis	231	13	1	1	0	1	1	1	1	1	1	1	0	1	0	N/A	N/A	N/A	N/A	76.9	1	0	0	0	N/A	N/A	0	20	61.1	0	1	0.5	0.5	1	0	1	0.5	0.5	0	1	0	0.5	0	0	0	0	0.5
99	Kimi K2	Psychosocial Factors and Prognosis	259	14	1	1	0	0	1	1	1	1	1	1	1	1	0	N/A	N/A	N/A	N/A	76.9	0	0	0	0	N/A	N/A	0	0	55.6	0	1	1	0.5	0.5	0	1	1	0.5	0	1	0	0	0	0	0.5	0	0
100	Kimi K2	Psychosocial Factors and Prognosis	285	24	1	1	0	0	1	1	1	1	1	1	0	1	0	N/A	N/A	N/A	N/A	69.2	1	0	0	0	N/A	N/A	0	20	55.6	0	1	0.5	0.5	0.5	0	0.5	0	0	0	1	0	0	0	0	0	0	0.5
[truncated: 27 more columns]
